# Supplementary material for: Development of Novel Therapeutics for Schizophrenia Treatment Based on a Selective Positive Allosteric Modulation of α1-Containing GABAARs—In Silico Approach
Source: Curr Issues Mol Biol. 2022 Jul 29;44(8):3398–412. doi: 10.3390/cimb44080234 (PMC9406691; doi:10.3390/cimb44080234)
Supplement: Supplementary file 1 [file cimb-44-00234-s001.zip]

Archive with 1 entries (1 files):
- cimb-1803194-supplementary.pdf
